# Supplementary material for: Validation of the Application of Solid Contact Ion-Selective Electrode for Off-Body Sweat Ion Monitoring
Source: Biosensors (Basel). 2022 Apr 9;12(4):229. doi: 10.3390/bios12040229 (PMC9026306; doi:10.3390/bios12040229)
Supplement: Supplementary file 1 [file biosensors-12-00229-s001.zip]

Archive with 1 entries (1 files):
- biosensors-1656456-supplementary.pdf
